# Supplementary material for: Genetic predisposition to ductal carcinoma in situ of the breast
Source: Breast Cancer Res. 2016 Feb 17;18:22. doi: 10.1186/s13058-016-0675-7 (PMC4756509; doi:10.1186/s13058-016-0675-7)
Supplement: Additional file 3: — Number of studies and individuals included in analyses of ductal carcinoma in situ (DCIS) and invasive ductal carcinoma (IDC) . BCAC Breast Cancer Association Consortium. (XLSX 12 kb) [file 13058_2016_675_MOESM3_ESM.xlsx]

## Sheet: Additional file 3
Additional File 3: Number of studies and individuals included in the different analyses
Subjects in each analysis.
All in situ (excluding Lobular)					Invasive Ductal vs controls					All insitu (excluding Lobular), vs IDC
BCAC					BCAC					BCAC
Study	Controls	Cases	Total		Study	Controls	Cases	Total		Study	Invasive	Insitu	Total
ABCFS	0	0	0		ABCFS	551	638	1189		ABCFS	0	0	0
ABCS	1429	65	1494		ABCS	1429	832	2261		ABCS	832	65	897
BBCC	458	10	468		BBCC	458	414	872		BBCC	414	10	424
BBCS	166	108	274		BBCS	166	609	775		BBCS	609	108	717
BIGGS	719	41	760		BIGGS	719	539	1258		BIGGS	539	41	580
BSUCH	954	32	986		BSUCH	954	50	1004		BSUCH	50	32	82
CECILE	999	116	1115		CECILE	999	713	1712		CECILE	713	116	829
CGPS	4086	81	4167		CGPS	4086	1808	5894		CGPS	1808	81	1889
CNIO-BCS	876	21	897		CNIO-BCS	876	345	1221		CNIO-BCS	345	21	366
ESTHER	502	3	505		ESTHER	502	299	801		ESTHER	299	3	302
GC-HBOC/SKKDKFZS	168	2	170		GC-HBOC/SKKDKFZS	168	88	256		GC-HBOC/SKKDKFZS	88	2	90
GENICA	0	0	0		GENICA	427	288	715		GENICA	0	0	0
HEBCS	1234	147	1381		HEBCS	1234	990	2224		HEBCS	990	147	1137
HMBCS	130	2	132		HMBCS	130	20	150		HMBCS	20	2	22
KARBAC	0	0	0		KARBAC	662	319	981		KARBAC	0	0	0
KBCP	251	31	282		KBCP	251	251	502		KBCP	251	31	282
kConFab/AOCS	897	102	999		kConFab/AOCS	897	238	1135		kConFab/AOCS	238	102	340
LMBC	1388	52	1440		LMBC	1388	1784	3172		LMBC	1784	52	1836
MARIE	1778	147	1925		MARIE	1778	1169	2947		MARIE	1169	147	1316
MBCSG	400	32	432		MBCSG	400	147	547		MBCSG	147	32	179
MCBCS	1931	316	2247		MCBCS	1931	1019	2950		MCBCS	1019	316	1335
MCCS	0	0	0		MCCS	511	429	940		MCCS	0	0	0
MEC	741	26	767		MEC	741	487	1228		MEC	487	26	513
MTLGEBCS	0	0	0		MTLGEBCS	436	303	739		MTLGEBCS	0	0	0
NBCS	0	0	0		NBCS	70	12	82		NBCS	0	0	0
OBCS	414	7	421		OBCS	414	387	801		OBCS	387	7	394
OFBCR	511	18	529		OFBCR	511	899	1410		OFBCR	899	18	917
ORIGO	327	22	349		ORIGO	327	268	595		ORIGO	268	22	290
pKARMA	5537	537	6074		pKARMA	0	0	0		pKARMA	0	0	0
PBCS	0	0	0		PBCS	424	264	688		PBCS	0	0	0
RBCS	699	41	740		RBCS	699	396	1095		RBCS	396	41	437
RPCI	126	89	215		RPCI	0	0	0		RPCI	0	0	0
SASBAC	0	0	0		SASBAC	1378	947	2325		SASBAC	0	0	0
SBCS	144	61	205		SBCS	144	527	671		SBCS	527	61	588
SEARCH	5374	171	5545		SEARCH	5374	6634	12008		SEARCH	6634	171	6805
SZBCS	315	12	327		SZBCS	315	197	512		SZBCS	197	12	209
UKBGS	100	60	160		UKBGS	100	274	374		UKBGS	274	60	334
BCAC Total	32654	2352	35006		BCAC Total	31450	24584	56034		BCAC Total	21384	1726	23110
ICICLE	4813	2715	7528		ICICLE	4813	86	4899		ICICLE	86	2715	2801
Phase 2	1882	653
Total	39349	5720	42534		Total	36263	24670	60933		Total	21470	4441	25911
