# Supplementary material for: Genetic predisposition to ductal carcinoma in situ of the breast
Source: Breast Cancer Res. 2016 Feb 17;18:22. doi: 10.1186/s13058-016-0675-7 (PMC4756509; doi:10.1186/s13058-016-0675-7)
Supplement: Additional file 9: — Associations between the known breast cancer predisposition loci and estrogen receptor-positive (ER+) or ER– ductal carcinoma in situ (DCIS) . P-Het P value for heterogeneity, SNP single nucleotide polymorphism, OR odds ratio. (XLSX 19 kb) [file 13058_2016_675_MOESM9_ESM.xlsx]

## Sheet: Additional file 9
Additional File 9: Associations of the known breast cancer disposition SNPs for ER+ and ER- DCIS
				2,148 cases and 30,152 controls				684 cases and 30,454 controls				2,123 ER + and 588 ER- cases
				ER positive DCIS				ER negative DCIS				Case only ER+ vs ER-
SNP	Chromosome	Position	Locus	OR	95% CI	P		OR	95% CI	P		P-Het
rs2981579	10	123337335	FGFR2	1.33	(1.24, 1.42)	2.5x10-16		1.24	(1.11, 1.39)	0.00012		0.5615
rs2981582	10	123352317	FGFR2	1.33	(1.25, 1.43)	1.1x10-16		1.21	(1.09, 1.36)	0.0006225		0.3284
rs554219	11	69331642	CCND1	1.24	(1.12, 1.36)	1.8x10-05		0.94	(0.80, 1.12)	0.5055		0.007774
rs10771399	12	28155080	PTHLH	1.23457	(1.11, 1.37)	0.0001433		1.04167	(0.88, 1.23)	0.6451		0.04874
rs2943559	8	76417937	HNF4G	1.21	(1.07, 1.36)	0.0024		1.02	(0.83, 1.25)	0.8739		0.2816
rs1353747	5	58337481	PDE4D	1.20482	(1.08, 1.35)	0.001234		1.2987	(1.06, 1.59)	0.00843		0.3562
rs3757318	6	151914113	ESR1	1.19	(1.06, 1.35)	0.004799		1.14	(0.93, 1.40)	0.2166		0.4708
rs10941679	5	44706498	5p12	1.18	(1.10, 1.27)	9.4x10-06		1.02	(0.90, 1.15)	0.794		0.05495
rs3821902	3	63941697	ATXN7	1.18	(1.07, 1.30)	0.0005804		1.26	(1.08, 1.47)	0.002731		0.3331
rs4973768	3	27416013	SLC4A7	1.17	(1.09, 1.25)	5.0x10-06		1.04	(0.93, 1.16)	0.4801		0.2042
rs889312	5	56031884	MAP3K1	1.17	(1.09, 1.26)	2.8x10-05		1.08	(0.96, 1.22)	0.222		0.1641
rs75915166	11	69379161	CCND1	1.17	(1.02, 1.34)	0.02681		0.9	(0.71, 1.15)	0.4097		0.1122
rs10995190	10	64278682	ZNF365	1.16279	(1.06, 1.28)	0.001568		1.36986	(1.16, 1.61)	0.0001271		0.04913
rs3803662	16	52586341	TOX3	1.15	(1.07, 1.24)	0.0002617		1.05	(0.93, 1.18)	0.4707		0.151
rs4808801	19	18571141	SSBP4	1.14943	(1.08, 1.23)	8.7x10-05		1.11111	(0.99, 1.25)	0.06738		0.9898
rs527616	18	24337424	18q11.2	1.13636	(1.06, 1.22)	0.000263		0.877193	(0.79, 0.98)	0.02265		0.0003638
rs17356907	12	96027759	NTN4	1.13636	(1.05, 1.22)	0.0006643		0.961538	(0.85, 1.09)	0.5645		0.116
rs4849887	2	121245122	2q14.2	1.13636	(1.01, 1.27)	0.03088		1.23457	(1.02, 1.49)	0.03069		0.6269
rs2588809	14	68660428	RAD51L1	1.13	(1.03, 1.23)	0.01023		1.11	(0.96, 1.29)	0.1523		0.9573
rs6472903	8	76230301	8q21.11	1.1236	(1.02, 1.22)	0.01235		1.1236	(0.97, 1.30)	0.1231		0.4923
rs11814448	10	22315843	DNAJC1	1.12	(0.87, 1.43)	0.3838		1.26	(0.85, 1.87)	0.2515		0.5356
rs11199914	10	123093901	10q26.12	1.11111	(1.03, 1.19)	0.005675		1.08696	(0.96, 1.22)	0.1677		0.6149
rs13387042	2	217905832	2q35	1.11111	(1.04, 1.19)	0.00134		1.07527	(0.96, 1.20)	0.1847		0.5989
rs6762644	3	4742276	3p26.2	1.11	(1.03, 1.18)	0.003875		1.01	(0.90, 1.13)	0.8618		0.2466
rs12422552	12	14413931	12p13.1	1.11	(1.03, 1.20)	0.004388		1.18	(1.04, 1.33)	0.008312		0.1871
rs11780156	8	129194641	8q24.21	1.11	(1.02, 1.21)	0.01585		1.1	(0.95, 1.26)	0.2055		0.6528
rs704010	10	80841148	ZMIZ1	1.1	(1.03, 1.18)	0.005399		0.99	(0.88, 1.11)	0.8335		0.1118
rs941764	14	91841069	CCDC88C	1.1	(1.03, 1.18)	0.005516		1.09	(0.98, 1.22)	0.1274		0.9336
rs720475	7	144074929	7q35	1.0989	(1.02, 1.19)	0.01734		0.970874	(0.86, 1.10)	0.6353		0.06144
rs10069690	5	1279790	TERT	1.09	(1.01, 1.17)	0.02742		1.08	(0.96, 1.23)	0.2073		0.7343
rs4245739	1	204518842	MDM4	1.09	(1.01, 1.18)	0.01994		1.19	(1.06, 1.34)	0.004684		0.1975
rs616488	1	10566215	PEX14	1.08696	(1.02, 1.16)	0.0166		1.13636	(1.01, 1.28)	0.02847		0.5594
rs2236007	14	37132769	PAX9	1.08696	(1.00, 1.18)	0.05894		1.06383	(0.93, 1.22)	0.3449		0.8522
rs2016394	2	172972971	2q31.1	1.08696	(1.02, 1.16)	0.01152		0.980392	(0.88, 1.10)	0.7552		0.3347
rs1550623	2	174212894	CDCA7	1.08696	(0.99, 1.19)	0.06529		1.04167	(0.90, 1.22)	0.5664		0.7293
rs9693444	8	29509616	8p21.1	1.08	(1.01, 1.16)	0.0305		1.22	(1.08, 1.36)	0.000845		0.03865
rs10472076	5	58184061	RAB3C	1.08	(1.01, 1.16)	0.02021		1.18	(1.05, 1.31)	0.004765		0.4921
rs13329835	16	80650805	CDYL2	1.08	(0.99, 1.17)	0.06737		1.11	(0.97, 1.26)	0.1237		0.4259
rs12022378	1	114448389	1p13.2	1.08	(0.99, 1.19)	0.07317		1.05	(0.91, 1.22)	0.4683		0.9939
rs2823093	21	16520832	NRIP1	1.07527	(0.99, 1.16)	0.06815		1.02041	(0.90, 1.16)	0.721		0.7552
rs999737	14	69034682	RAD51L1	1.07527	(1.00, 1.18)	0.05253		1.1236	(0.99, 1.28)	0.07628		0.3758
rs865686	9	110888478	9q31.2	1.07527	(1.00, 1.15)	0.03885		1.06383	(0.95, 1.19)	0.3028		0.7776
rs3817198	11	1909006	LSP1	1.07	(0.99, 1.14)	0.08069		1.03	(0.91, 1.15)	0.6669		0.9996
rs1011970	9	22062134	CDKN2A/B	1.07	(0.98, 1.17)	0.1193		1.12	(0.97, 1.29)	0.1297		0.5925
rs11075995	16	53855291	FTO	1.07	(0.99, 1.16)	0.07894		1.06	(0.93, 1.21)	0.3506		0.7825
rs7904519	10	114773927	TCF7L2	1.07	(1.00, 1.15)	0.03897		1.06	(0.95, 1.18)	0.2745		0.9803
rs13281615	8	128355618	8q24	1.07	(1.00, 1.14)	0.05786		1.03	(0.92, 1.16)	0.5919		0.5912
rs2046210	6	151948366	ESR1	1.07	(1.00, 1.15)	0.06144		1.19	(1.06, 1.33)	0.002703		0.2217
rs6504950	17	53056471	COX11	1.06383	(0.99, 1.15)	0.07776		1.03093	(0.91, 1.16)	0.6607		0.687
rs17817449	16	53813367	FTO	1.06383	(0.99, 1.14)	0.0895		1.0989	(0.98, 1.23)	0.1032		0.1726
rs11977670	7	139942304	7q34	1.06	(0.99, 1.13)	0.08705		0.93	(0.84, 1.04)	0.2206		0.021
rs1436904	18	24570667	CHST9	1.05263	(0.99, 1.14)	0.1154		1.0101	(0.91, 1.14)	0.7893		0.1991
rs1292011	12	115836522	12q24	1.05263	(0.99, 1.14)	0.1036		1.17647	(1.04, 1.32)	0.005861		0.08201
rs11820646	11	129461171	11q24.3	1.05263	(0.98, 1.12)	0.1628		1.03093	(0.93, 1.15)	0.5763		0.937
rs3760982	19	44286513	19q13.31	1.05	(0.98, 1.12)	0.1805		1.04	(0.94, 1.16)	0.4391		0.9964
rs6828523	4	175846426	ADAM29	1.04167	(0.94, 1.16)	0.4088		1.21951	(1.02, 1.45)	0.02671		0.1982
rs9790517	4	106084778	TET2	1.04	(0.96, 1.13)	0.2975		0.96	(0.84, 1.10)	0.5694		0.2716
rs16857609	2	218296508	2q35	1.04	(0.97, 1.12)	0.2843		1.18	(1.05, 1.33)	0.007077		0.101
rs6001930	22	40876234	MKL1	1.03	(0.92, 1.15)	0.6222		0.95	(0.79, 1.14)	0.5778		0.3921
rs17529111	6	82128386	6q14.1	1.03	(0.95, 1.12)	0.4757		0.98	(0.86, 1.12)	0.8081		0.7395
rs1432679	5	158244083	EBF1	1.03	(0.97, 1.10)	0.3553		1.13	(1.01, 1.26)	0.02613		0.3119
rs2736108	5	1297488	TERT	1.02041	(0.95, 1.10)	0.6025		1.08696	(0.96, 1.23)	0.1636		0.3193
rs204247	6	13722523	RANBP1	1.02	(0.96, 1.09)	0.5159		1	(0.90, 1.12)	0.9912		0.5838
rs2363956	19	17394124	MERIT40	1.02	(0.96, 1.09)	0.503		1.06	(0.95, 1.18)	0.3115		0.7357
rs12710696	2	19320803	2p24.1	1.02	(0.95, 1.10)	0.5268		1.06	(0.95, 1.19)	0.3198		0.5592
rs11242675	6	1318878	FOXQ1	1.0101	(0.94, 1.09)	0.7817		1.0989	(0.98, 1.23)	0.1185		0.1728
rs3903072	11	65583066	11q13.1	1.0101	(0.94, 1.08)	0.7979		1.03093	(0.93, 1.15)	0.5935		0.8303
rs6678914	1	202187176	LGR6	1.0101	(0.95, 1.09)	0.6699		1.13636	(1.02, 1.28)	0.01977		0.02939
rs8170	19	17389704	MERIT40	1.01	(0.93, 1.10)	0.7903		1.06	(0.92, 1.22)	0.3996		0.3675
rs12493607	3	30682939	TGFBR2	1.01	(0.94, 1.08)	0.7913		1.05	(0.94, 1.18)	0.4149		0.5422
rs10759243	9	110306115	9q31.2	1.01	(0.93, 1.08)	0.8871		1.06	(0.94, 1.19)	0.3682		0.2704
rs7072776	10	22032942	DNAJC1	1	(0.93, 1.08)	0.9626		0.87	(0.77, 0.99)	0.03161		0.07663
rs11249433	1	121280613	1p11.2	1	(0.94, 1.07)	0.9619		1	(0.90, 1.12)	0.9723		0.9804
rs2380205	10	5886734	ANKRD16	0.980392	(0.92, 1.05)	0.5954		0.943396	(0.85, 1.05)	0.3199		0.8726
rs1045485	2	202149589	CASP8	0.970874	(0.88, 1.06)	0.5086		1.05263	(0.89, 1.23)	0.5342		0.5323
rs132390	22	29621477	22q12.2	0.95	(0.79, 1.14)	0.5586		1.02	(0.75, 1.41)	0.8817		0.6672
