# Supplementary material for: Genetic predisposition to ductal carcinoma in situ of the breast
Source: Breast Cancer Res. 2016 Feb 17;18:22. doi: 10.1186/s13058-016-0675-7 (PMC4756509; doi:10.1186/s13058-016-0675-7)
Supplement: Additional file 11: — Associations of the known breast cancer predisposition loci for high and low-intermediate grade ductal carcinoma in situ (DCIS) . P-Het P value for heterogeneity, OR odds ratio. (XLSX 18 kb) [file 13058_2016_675_MOESM11_ESM.xlsx]

## Sheet: Additional file 11
Additional File 11: Associations of the known breast cancer disposition SNPs for high grade and low-intermediate grade DCIS
				1,465 cases and 35,521 controls				1,941 cases and 32,202 controls			1,249 low/intermediate and 1,999 high grade
				Low/intermediate grade				High grade			Case only low/ intermediate vs high grade
SNP	Chromosome	Position	Locus	OR	95% CI	P		OR	95% CI	P	P-Het
rs2981579	10	123337335	FGFR2	1.27	(1.18, 1.38)	1.3x10-09		1.31	(1.22, 1.41)	3.0x10-13	0.9163
rs2981582	10	123352317	FGFR2	1.27	(1.17, 1.37)	3.7x10-09		1.3	(1.21, 1.40)	2.2x10-12	0.9585
rs10941679	5	44706498	5p12	1.26	(1.15, 1.37)	2.1x10-07		1.09	(1.01, 1.19)	0.02975	0.003306
rs554219	11	69331642	CCND1	1.32	(1.18, 1.48)	8.2x10-07		1.02	(0.91, 1.14)	0.7545	0.0001256
rs889312	5	56031884	MAP3K1	1.21	(1.11, 1.32)	8.8x10-06		1.12	(1.04, 1.22)	0.003598	0.3668
rs13387042	2	217905832	2q35	1.17647	(1.10, 1.28)	2.3x10-05		1.04167	(0.97, 1.11)	0.3031	0.08279
rs3803662	16	52586341	TOX3	1.2	(1.10, 1.31)	2.9x10-05		1.16	(1.07, 1.26)	0.0002996	0.386
rs75915166	11	69379161	CCND1	1.36	(1.17, 1.59)	7.2x10-05		0.92	(0.79, 1.08)	0.3104	0.0001372
rs720475	7	144074929	7q35	1.14943	(1.05, 1.27)	0.002261		1.06383	(0.98, 1.15)	0.1588	0.06609
rs4808801	19	18571141	SSBP4	1.1236	(1.04, 1.22)	0.003542		1.1236	(1.04, 1.22)	0.001842	0.4884
rs2943559	8	76417937	HNF4G	1.24	(1.07, 1.43)	0.003658		1.16	(1.02, 1.32)	0.02617	0.4802
rs11780156	8	129194641	8q24.21	1.16	(1.05, 1.28)	0.004496		1.07	(0.98, 1.18)	0.1518	0.1953
rs2736108	5	1297488	TERT	1.1236	(1.03, 1.22)	0.007205		1	(0.93, 1.09)	0.9394	0.09028
rs3821902	3	63941697	ATXN7	1.16	(1.04, 1.29)	0.008203		1.18	(1.06, 1.30)	0.00155	0.6551
rs10771399	12	28155080	PTHLH	1.17647	(1.04, 1.33)	0.008585		1.11111	(0.99, 1.23)	0.07504	0.6822
rs6472903	8	76230301	8q21.11	1.14943	(1.03, 1.27)	0.009179		1.08696	(0.99, 1.19)	0.08917	0.4353
rs7904519	10	114773927	TCF7L2	1.1	(1.02, 1.19)	0.01183		1.08	(1.00, 1.16)	0.03765	0.6328
rs2588809	14	68660428	RAD51L1	1.14	(1.03, 1.26)	0.01391		1.12	(1.02, 1.24)	0.02388	0.6037
rs2016394	2	172972971	2q31.1	1.0989	(1.02, 1.19)	0.01507		1.05263	(0.98, 1.14)	0.1334	0.3852
rs704010	10	80841148	ZMIZ1	1.1	(1.01, 1.19)	0.02134		1.05	(0.97, 1.13)	0.2037	0.4795
rs13329835	16	80650805	CDYL2	1.11	(1.01, 1.22)	0.02347		1.05	(0.96, 1.14)	0.304	0.07933
rs4849887	2	121245122	2q14.2	1.16279	(1.02, 1.33)	0.02845		1.13636	(1.01, 1.30)	0.03653	0.4229
rs11199914	10	123093901	10q26.12	1.08696	(1.00, 1.18)	0.04412		1.05263	(0.97, 1.14)	0.2342	0.621
rs6504950	17	53056471	COX11	1.08696	(1.00, 1.19)	0.0446		1.05263	(0.97, 1.14)	0.1997	0.4875
rs2046210	6	151948366	ESR1	1.09	(1.00, 1.18)	0.04592		1.12	(1.04, 1.21)	0.002791	0.5032
rs7072776	10	22032942	DNAJC1	1.09	(1.00, 1.18)	0.05079		0.95	(0.87, 1.03)	0.1768	0.001946
rs9693444	8	29509616	8p21.1	1.08	(1.00, 1.18)	0.05501		1.13	(1.05, 1.22)	0.001577	0.5622
rs10069690	5	1279790	TERT	1.09	(1.00, 1.19)	0.05941		1.11	(1.02, 1.20)	0.01422	0.8003
rs6001930	22	40876234	MKL1	1.13	(0.99, 1.27)	0.06145		0.96	(0.85, 1.08)	0.5194	0.05492
rs2823093	21	16520832	NRIP1	1.08696	(0.99, 1.18)	0.07279		1.04167	(0.96, 1.14)	0.2991	0.4399
rs4973768	3	27416013	SLC4A7	1.07	(0.99, 1.16)	0.0754		1.19	(1.10, 1.27)	3.8x10-06	0.2801
rs4245739	1	204518842	MDM4	1.08	(0.99, 1.18)	0.07652		1.14	(1.05, 1.23)	0.001674	0.1138
rs12422552	12	14413931	12p13.1	1.08	(0.99, 1.18)	0.08474		1.1	(1.02, 1.20)	0.01637	0.253
rs3757318	6	151914113	ESR1	1.14	(0.98, 1.31)	0.08625		1.25	(1.10, 1.43)	0.0007717	0.2978
rs17529111	6	82128386	6q14.1	1.09	(0.99, 1.19)	0.08657		1.07	(0.98, 1.17)	0.1146	0.997
rs1432679	5	158244083	EBF1	1.07	(0.99, 1.15)	0.08917		1.03	(0.96, 1.10)	0.448	0.2558
rs6828523	4	175846426	ADAM29	1.11111	(0.98, 1.27)	0.09		1.0989	(0.98, 1.23)	0.1015	0.7339
rs10472076	5	58184061	RAB3C	1.07	(0.99, 1.16)	0.09322		1.06	(0.98, 1.14)	0.1534	0.9444
rs1011970	9	22062134	CDKN2A/B	1.09	(0.98, 1.21)	0.09675		1.05	(0.95, 1.15)	0.3528	0.8431
rs941764	14	91841069	CCDC88C	1.07	(0.99, 1.16)	0.1096		1.11	(1.03, 1.20)	0.006515	0.5642
rs616488	1	10566215	PEX14	1.06383	(0.98, 1.16)	0.1139		1.08696	(1.01, 1.18)	0.03128	0.4652
rs17356907	12	96027759	NTN4	1.07527	(0.98, 1.16)	0.1201		1.11111	(1.02, 1.20)	0.01093	0.8435
rs6762644	3	4742276	3p26.2	1.06	(0.98, 1.15)	0.1232		1.07	(1.00, 1.15)	0.05975	0.9816
rs999737	14	69034682	RAD51L1	1.07527	(0.98, 1.18)	0.1486		1.08696	(0.99, 1.18)	0.06584	0.7192
rs17817449	16	53813367	FTO	1.06383	(0.98, 1.15)	0.1497		1.08696	(1.01, 1.18)	0.01967	0.3002
rs527616	18	24337424	18q11.2	1.06383	(0.98, 1.15)	0.1599		1.11111	(1.03, 1.20)	0.006046	0.5131
rs16857609	2	218296508	2q35	1.06	(0.98, 1.16)	0.1631		1.08	(1.00, 1.17)	0.05929	0.7694
rs1292011	12	115836522	12q24	1.05263	(0.98, 1.15)	0.1706		1.0989	(1.02, 1.19)	0.009494	0.5328
rs11814448	10	22315843	DNAJC1	1.19	(0.91, 1.57)	0.2086		1.24	(0.96, 1.60)	0.1056	0.9452
rs865686	9	110888478	9q31.2	1.05263	(0.97, 1.14)	0.2137		1.08696	(1.01, 1.18)	0.02174	0.4531
rs2236007	14	37132769	PAX9	1.06383	(0.96, 1.16)	0.2338		1.03093	(0.94, 1.14)	0.4493	0.972
rs11820646	11	129461171	11q24.3	1.05263	(0.97, 1.14)	0.2367		1.03093	(0.96, 1.11)	0.4087	0.753
rs3760982	19	44286513	19q13.31	1.05	(0.97, 1.13)	0.2583		1.05	(0.98, 1.13)	0.2022	0.5597
rs12022378	1	114448389	1p13.2	1.06	(0.96, 1.17)	0.2663		1.02	(0.93, 1.12)	0.6826	0.2742
rs8170	19	17389704	MERIT40	1.05	(0.96, 1.16)	0.293		0.98	(0.89, 1.07)	0.6129	0.3601
rs2380205	10	5886734	ANKRD16	0.961538	(0.89, 1.04)	0.323		0.980392	(0.92, 1.05)	0.6516	0.8212
rs10995190	10	64278682	ZNF365	1.05263	(0.94, 1.18)	0.3376		1.2987	(1.16, 1.43)	2.1x10-06	0.0165
rs1550623	2	174212894	CDCA7	0.952381	(0.85, 1.05)	0.3525		1.07527	(0.98, 1.19)	0.1348	0.1324
rs132390	22	29621477	22q12.2	1.09	(0.89, 1.34)	0.3915		0.94	(0.77, 1.15)	0.5212	0.3415
rs11242675	6	1318878	FOXQ1	1.03093	(0.95, 1.12)	0.436		1.05263	(0.98, 1.14)	0.1804	0.5435
rs12710696	2	19320803	2p24.1	1.03	(0.95, 1.12)	0.4466		1.09	(1.01, 1.17)	0.03234	0.3336
rs3817198	11	1909006	LSP1	1.03	(0.95, 1.12)	0.4827		1.04	(0.96, 1.12)	0.3355	0.9807
rs12493607	3	30682939	TGFBR2	0.97	(0.90, 1.06)	0.536		1.01	(0.94, 1.09)	0.7382	0.8943
rs1353747	5	58337481	PDE4D	1.04167	(0.92, 1.19)	0.5381		1.0989	(0.98, 1.25)	0.1105	0.4387
rs11249433	1	121280613	1p11.2	0.98	(0.90, 1.06)	0.5752		1.01	(0.94, 1.09)	0.8078	0.4611
rs1045485	2	202149589	CASP8	1.03093	(0.92, 1.16)	0.5952		0.925926	(0.83, 1.02)	0.1341	0.1379
rs1436904	18	24570667	CHST9	0.980392	(0.91, 1.06)	0.6055		1.05263	(0.98, 1.14)	0.1511	0.3134
rs3903072	11	65583066	11q13.1	0.980392	(0.91, 1.06)	0.6325		1.06383	(0.98, 1.14)	0.1245	0.09614
rs10759243	9	110306115	9q31.2	0.98	(0.90, 1.07)	0.6612		1.07	(0.99, 1.16)	0.08915	0.07301
rs13281615	8	128355618	8q24	1.02	(0.94, 1.10)	0.6713		1.09	(1.01, 1.17)	0.03006	0.241
rs11075995	16	53855291	FTO	1.02	(0.93, 1.11)	0.7346		1.01	(0.93, 1.10)	0.7903	0.9071
rs2363956	19	17394124	MERIT40	1.01	(0.94, 1.09)	0.7435		1.01	(0.94, 1.09)	0.7349	0.8369
rs9790517	4	106084778	TET2	1.01	(0.92, 1.11)	0.7724		1.07	(0.98, 1.17)	0.1175	0.2
rs204247	6	13722523	RANBP1	0.99	(0.92, 1.07)	0.7815		1.06	(0.99, 1.14)	0.09409	0.2456
rs11977670	7	139942304	7q34	1	(0.92, 1.08)	0.9218		1.02	(0.95, 1.10)	0.56	0.5077
rs6678914	1	202187176	LGR6	1	(0.93, 1.09)	0.9935		1.05263	(0.98, 1.14)	0.1365	0.7199
