# Supplementary material for: Genetic predisposition to ductal carcinoma in situ of the breast
Source: Breast Cancer Res. 2016 Feb 17;18:22. doi: 10.1186/s13058-016-0675-7 (PMC4756509; doi:10.1186/s13058-016-0675-7)
Supplement: Additional file 13: — Associations between the known and novel breast cancer predisposition loci and invasive ductal cancer, by estrogen receptor ( ER ) status and grade. OR odds ratio. (XLSX 24 kb) [file 13058_2016_675_MOESM13_ESM.xlsx]

## Sheet: Additional file 13
Additional File 13: Associations of the known and novel breast cancer disposition SNPs with Invasive Ductal cancer, by ER status and grade.
					(15,843 cases, 31,212 controls)				(4,461 cases, 31,026 controls)			(15,579 ER+, 4361 ER-)	(12,582 cases 29,464 controls)				(6,991 cases, 29,464 controls)			(12,582 low/intermediate grade, 6991 high grade)
					ER positive vs controls				ER negative vs controls			ER case only	Low/intermediate grade vs controls				High grade vs controls			Grade case only
Known SNPs	Chromosome	Position	Locus		OR	95% CI	P		OR	95% CI		P-Het	OR	95% CI	P		OR	95% CI	P	P-Het
rs616488	1	10566215	PEX14		1.04167	(1.01, 1.08)	0.013		1.08696	(1.03, 1.14)		0.119	1.04167	(1.01, 1.08)	0.009		1.04167	(1.00, 1.09)	0.03	0.979
rs12022378	1	114448389	1p13.2		1.08	(1.04, 1.13)	2.3x10-05		1.06	(1.00, 1.12)		0.254	1.06	(1.02, 1.11)	0.004		1.09	(1.03, 1.15)	0.0013	0.379
rs11249433	1	121280613	1p11.2		1.1	(1.07, 1.13)	3.9x10-10		0.98	(0.94, 1.03)		1.4x10-05	1.13	(1.09, 1.16)	7.8x10-14		1.01	(0.97, 1.05)	0.741	5.0x10-07
rs6678914	1	202187176	LGR6		0.980392	(0.95, 1.01)	0.224		1.07527	(1.02, 1.12)		0.00024	0.990099	(0.96, 1.02)	0.511		1.02041	(0.99, 1.06)	0.213	0.217
rs4245739	1	204518842	MDM4		1	(0.96, 1.03)	0.764		1.15	(1.09, 1.21)		5.8x10-08	1.02	(0.98, 1.05)	0.393		1.08	(1.03, 1.13)	0.00048	0.002
rs12710696	2	19320803	2p24.1		1.01	(0.98, 1.04)	0.416		1.09	(1.04, 1.14)		0.002	1.01	(0.98, 1.04)	0.501		1.07	(1.02, 1.11)	0.002	0.007
rs4849887	2	121245122	2q14.2		1.07527	(1.02, 1.12)	0.005		1.0989	(1.01, 1.19)		0.319	1.04167	(0.99, 1.10)	0.131		1.16279	(1.09, 1.23)	2.4x10-05	0.003
rs2016394	2	172972971	2q31.1		1.06383	(1.04, 1.10)	5.5x10-06		1.0101	(0.97, 1.06)		0.026	1.08696	(1.05, 1.12)	2.3x10-07		0.990099	(0.95, 1.03)	0.65	0.0002
rs1550623	2	174212894	CDCA7		1.07527	(1.04, 1.12)	0.00015		1.04167	(0.98, 1.11)		0.331	1.07527	(1.03, 1.12)	0.00042		1.08696	(1.03, 1.15)	0.002	0.791
rs1045485	2	202149589	CASP8		1.04167	(1.00, 1.09)	0.065		1.06383	(0.99, 1.14)		0.243	1.05263	(1.00, 1.10)	0.041		1.05263	(0.99, 1.11)	0.093	0.318
rs13387042	2	217905832	2q35		1.16279	(1.12, 1.19)	4.1x10-25		1.06383	(1.01, 1.11)		0.00051	1.17647	(1.15, 1.22)	9.0x10-26		1.06383	(1.02, 1.10)	0.002	8.0x10-06
rs16857609	2	218296508	2q35		1.07	(1.03, 1.10)	7.0x10-05		1.07	(1.02, 1.13)		0.978	1.07	(1.03, 1.11)	0.00014		1.07	(1.02, 1.11)	0.004	0.772
rs6762644	3	4742276	3p26.2		1.08	(1.05, 1.11)	4.7x10-07		1	(0.96, 1.05)		0.008	1.07	(1.04, 1.11)	1.2x10-05		1.04	(1.00, 1.09)	0.032	0.309
rs4973768	3	27416013	SLC4A7		1.1	(1.07, 1.13)	4.3x10-11		1.04	(1.00, 1.09)		0.013	1.12	(1.08, 1.15)	5.8x10-12		1.06	(1.02, 1.11)	0.002	0.024
rs12493607	3	30682939	TGFBR2		1.07	(1.04, 1.11)	1.8x10-06		1.03	(0.98, 1.08)		0.057	1.1	(1.06, 1.13)	6.8x10-09		1.01	(0.97, 1.05)	0.6	0.00012
rs3821902	3	63941697	ATXN7		1.06	(1.01, 1.10)	0.011		1.05	(0.98, 1.12)		0.667	1.03	(0.98, 1.08)	0.24		1.08	(1.03, 1.15)	0.004	0.085
rs9790517	4	106084778	TET2		1.04	(1.00, 1.07)	0.028		1.01	(0.96, 1.07)		0.635	1.03	(0.99, 1.07)	0.098		1.02	(0.97, 1.07)	0.4	0.826
rs6828523	4	175846426	ADAM29		1.14943	(1.10, 1.20)	2.7x10-09		1	(0.93, 1.06)		1.8x10-05	1.14943	(1.10, 1.20)	1.1x10-08		1.05263	(0.99, 1.12)	0.091	0.003
rs10069690	5	1279790	TERT		1.02	(0.99, 1.05)	0.192		1.17	(1.12, 1.23)		3.9x10-07	1.03	(0.99, 1.06)	0.158		1.11	(1.06, 1.15)	6.4x10-06	0.0005
rs2736108	5	1297488	TERT		1.04167	(1.01, 1.08)	0.014		1.11111	(1.06, 1.18)		0.022	1.05263	(1.02, 1.09)	0.003		1.06383	(1.01, 1.11)	0.009	0.872
rs10941679	5	44706498	5p12		1.17	(1.13, 1.21)	6.0x10-22		1.04	(0.99, 1.10)		5.1x10-05	1.18	(1.14, 1.23)	1.5x10-21		1.07	(1.03, 1.12)	0.002	0.00027
rs889312	5	56031884	MAP3K1		1.13	(1.10, 1.17)	1.3x10-14		1.06	(1.01, 1.11)		0.011	1.11	(1.07, 1.15)	1.1x10-09		1.07	(1.02, 1.11)	0.004	0.026
rs10472076	5	58184061	RAB3C		1.03	(1.00, 1.06)	0.06		1.06	(1.02, 1.12)		0.102	1.03	(1.00, 1.06)	0.065		1.06	(1.01, 1.10)	0.008	0.149
rs1353747	5	58337481	PDE4D		1.07527	(1.03, 1.14)	0.002		1.0989	(1.02, 1.19)		0.595	1.08696	(1.03, 1.15)	0.001		1.11111	(1.04, 1.19)	0.003	0.634
rs1432679	5	158244083	EBF1		1.07	(1.04, 1.10)	2.7x10-06		1.07	(1.03, 1.13)		0.849	1.07	(1.04, 1.10)	3.2x10-05		1.06	(1.02, 1.10)	0.003	0.771
rs11242675	6	1318878	FOXQ1		1.03093	(1.00, 1.06)	0.026		1.07527	(1.02, 1.12)		0.217	1.05263	(1.02, 1.09)	0.003		1.03093	(0.99, 1.08)	0.089	0.714
rs204247	6	13722523	RANBP1		1.05	(1.02, 1.08)	0.00036		1.03	(0.98, 1.07)		0.252	1.06	(1.03, 1.10)	0.00013		1.03	(0.99, 1.07)	0.204	0.11
rs17529111	6	82128386	6q14.1		1.06	(1.02, 1.10)	0.0011		1.06	(1.00, 1.12)		0.829	1.06	(1.02, 1.10)	0.003		1.08	(1.03, 1.13)	0.00083	0.327
rs3757318	6	151914113	ESR1		1.13	(1.07, 1.19)	1.5x10-05		1.25	(1.15, 1.35)		0.051	1.14	(1.07, 1.20)	2.1x10-05		1.21	(1.12, 1.30)	2.6x10-07	0.063
rs2046210	6	151948366	ESR1		1.06	(1.03, 1.09)	0.00021		1.19	(1.13, 1.25)		1.8x10-05	1.07	(1.03, 1.10)	7.7x10-05		1.13	(1.08, 1.18)	8.8x10-09	0.037
rs11977670	7	139942304	7q34		1.03	(1.00, 1.06)	0.043		0.97	(0.93, 1.02)		0.043	1.04	(1.00, 1.07)	0.026		1.01	(0.97, 1.05)	0.762	0.361
rs720475	7	144074929	7q35		1.07527	(1.04, 1.11)	5.6x10-06		1.03093	(0.98, 1.09)		0.117	1.08696	(1.05, 1.12)	2.8x10-06		1.03093	(0.98, 1.08)	0.262	0.018
rs9693444	8	29509616	8p21.1		1.05	(1.02, 1.09)	0.00064		1.07	(1.02, 1.12)		0.686	1.05	(1.02, 1.09)	0.003		1.04	(1.00, 1.08)	0.082	0.731
rs6472903	8	76230301	8q21.11		1.1236	(1.09, 1.18)	6.7x10-10		1.08696	(1.02, 1.15)		0.127	1.1236	(1.09, 1.18)	1.5x10-08		1.08696	(1.04, 1.15)	0.00091	0.165
rs2943559	8	76417937	HNF4G		1.15	(1.09, 1.21)	4.8x10-07		1.03	(0.95, 1.13)		0.068	1.14	(1.07, 1.20)	1.6x10-05		1.11	(1.03, 1.19)	0.005	0.562
rs13281615	8	128355618	8q24		1.1	(1.06, 1.13)	6.4x10-10		1.04	(0.99, 1.09)		0.033	1.09	(1.06, 1.13)	4.9x10-08		1.05	(1.01, 1.09)	0.021	0.044
rs11780156	8	129194641	8q24.21		1.1	(1.06, 1.14)	1.4x10-06		1.08	(1.01, 1.14)		0.347	1.12	(1.07, 1.17)	6.7x10-08		1.07	(1.01, 1.12)	0.016	0.026
rs1011970	9	22062134	CDKN2A/B		1.05	(1.01, 1.09)	0.018		1.11	(1.04, 1.17)		0.04	1.06	(1.01, 1.10)	0.009		1.04	(0.99, 1.10)	0.096	0.861
rs10759243	9	110306115	9q31.2		1.07	(1.04, 1.10)	2.3x10-05		1.03	(0.98, 1.08)		0.102	1.07	(1.03, 1.11)	0.0001		1.02	(0.98, 1.07)	0.353	0.043
rs865686	9	110888478	9q31.2		1.14943	(1.11, 1.18)	4.5x10-19		1.0101	(0.96, 1.06)		1.9x10-06	1.13636	(1.10, 1.18)	3.1x10-15		1.08696	(1.04, 1.12)	0.00014	0.017
rs2380205	10	5886734	ANKRD16		1.03093	(1.00, 1.05)	0.065		1	(0.95, 1.05)		0.496	1.02041	(0.98, 1.05)	0.333		1.03093	(0.99, 1.08)	0.127	0.211
rs7072776	10	22032942	DNAJC1		1.08	(1.04, 1.11)	3.8x10-06		0.95	(0.90, 1.00)		9.5x10-07	1.07	(1.03, 1.10)	0.00016		1.01	(0.97, 1.06)	0.556	0.013
rs11814448	10	22315843	DNAJC1		1.19	(1.08, 1.31)	0.0006		1.17	(0.99, 1.37)		0.568	1.13	(1.02, 1.26)	0.021		1.25	(1.09, 1.42)	0.00095	0.399
rs10995190	10	64278682	ZNF365		1.14943	(1.11, 1.20)	1.5x10-12		1.11111	(1.04, 1.18)		0.184	1.17647	(1.12, 1.22)	1.9x10-12		1.1236	(1.06, 1.19)	2.9x10-05	0.065
rs704010	10	80841148	ZMIZ1		1.09	(1.05, 1.12)	3.0x10-08		1.03	(0.98, 1.08)		0.047	1.1	(1.07, 1.14)	4.7x10-10		1.05	(1.01, 1.09)	0.016	0.017
rs7904519	10	114773927	TCF7L2		1.05	(1.02, 1.08)	0.00072		1.09	(1.04, 1.14)		0.108	1.06	(1.03, 1.09)	0.00022		1.08	(1.04, 1.12)	0.00017	0.74
rs11199914	10	123093901	10q26.12		1.07527	(1.04, 1.11)	6.7x10-06		0.961538	(0.92, 1.01)		2.1x10-05	1.04167	(1.01, 1.08)	0.013		1.04167	(1.00, 1.09)	0.08	0.86
rs2981579	10	123337335	FGFR2		1.31	(1.27, 1.35)	1.1x10-74		1.02	(0.97, 1.07)		7.3x10-24	1.3	(1.26, 1.34)	1.2x10-60		1.15	(1.11, 1.20)	6.6x10-13	2.5x10-09
rs2981582	10	123352317	FGFR2		1.29	(1.25, 1.33)	2.6x10-67		1.02	(0.97, 1.07)		3.8x10-21	1.28	(1.24, 1.32)	8.6x10-55		1.15	(1.10, 1.19)	1.7x10-11	1.9x10-08
rs3817198	11	1909006	LSP1		1.08	(1.05, 1.11)	1.0x10-06		1.09	(1.03, 1.14)		0.652	1.08	(1.05, 1.12)	4.1x10-06		1.07	(1.02, 1.11)	0.003	0.614
rs3903072	11	65583066	11q13.1		1.07527	(1.05, 1.11)	1.5x10-07		1.05263	(1.00, 1.10)		0.228	1.07527	(1.04, 1.11)	2.8x10-06		1.06383	(1.02, 1.10)	0.003	0.73
rs554219	11	69331642	CCND1		1.33	(1.28, 1.39)	5.2x10-43		1.01	(0.94, 1.08)		1.7x10-12	1.39	(1.33, 1.45)	4.7x10-49		1.06	(1.00, 1.13)	0.039	1.3x10-17
rs75915166	11	69379161	CCND1		1.36	(1.28, 1.43)	8.1x10-27		1.08	(0.98, 1.19)		7.8x10-05	1.42	(1.33, 1.50)	1.7x10-30		1.07	(0.99, 1.16)	0.09	2.8x10-10
rs11820646	11	129461171	11q24.3		1.05263	(1.02, 1.08)	0.0014		1.05263	(1.00, 1.10)		0.864	1.05263	(1.02, 1.08)	0.004		1.05263	(1.01, 1.09)	0.017	0.76
rs12422552	12	14413931	12p13.1		1.04	(1.01, 1.08)	0.012		1.05	(0.99, 1.10)		0.924	1.04	(1.00, 1.08)	0.025		1.02	(0.98, 1.07)	0.317	0.319
rs10771399	12	28155080	PTHLH		1.14943	(1.10, 1.20)	4.6x10-09		1.17647	(1.09, 1.27)		0.818	1.16279	(1.11, 1.23)	1.0x10-09		1.14943	(1.08, 1.22)	1.3x10-05	0.438
rs17356907	12	96027759	NTN4		1.0989	(1.06, 1.14)	9.0x10-10		1.07527	(1.02, 1.12)		0.439	1.1236	(1.09, 1.16)	7.0x10-12		1.04167	(1.00, 1.09)	0.043	0.003
rs1292011	12	115836522	12q24		1.0989	(1.06, 1.12)	4.3x10-10		1.02041	(0.98, 1.08)		0.01	1.0989	(1.06, 1.14)	4.9x10-09		1.04167	(1.01, 1.09)	0.023	0.034
rs2236007	14	37132769	PAX9		1.08696	(1.05, 1.14)	8.7x10-07		1.05263	(0.99, 1.11)		0.122	1.11111	(1.08, 1.16)	3.3x10-08		1.04167	(0.99, 1.09)	0.124	0.00052
rs2588809	14	68660428	RAD51L1		1.12	(1.08, 1.16)	5.8x10-09		0.98	(0.92, 1.04)		0.00016	1.11	(1.07, 1.16)	5.5x10-07		1.02	(0.97, 1.07)	0.494	0.005
rs999737	14	69034682	RAD51L1		1.0989	(1.06, 1.14)	3.5x10-08		1.06383	(1.00, 1.12)		0.394	1.0989	(1.06, 1.15)	1.9x10-07		1.07527	(1.02, 1.12)	0.004	0.455
rs941764	14	91841069	CCDC88C		1.08	(1.04, 1.11)	1.8x10-06		1.02	(0.97, 1.07)		0.073	1.07	(1.04, 1.11)	3.6x10-05		1.06	(1.02, 1.11)	0.004	0.888
rs3803662	16	52586341	TOX3		1.26	(1.22, 1.30)	1.3x10-47		1.15	(1.10, 1.21)		0.00087	1.27	(1.22, 1.31)	1.2x10-60		1.15	(1.11, 1.21)	4.8x10-11	1.7x10-05
rs17817449	16	53813367	FTO		1.06383	(1.03, 1.09)	5.1x10-05		1.11111	(1.06, 1.16)		0.063	1.06383	(1.03, 1.10)	0.0002		1.06383	(1.02, 1.11)	0.002	0.828
rs11075995	16	53855291	FTO		1.02	(0.99, 1.05)	0.277		1.09	(1.04, 1.15)		0.006	1.03	(1.00, 1.07)	0.063		1.07	(1.02, 1.11)	0.006	0.114
rs13329835	16	80650805	CDYL2		1.1	(1.07, 1.14)	1.1x10-08		1.01	(0.95, 1.06)		0.003	1.1	(1.06, 1.14)	4.7x10-07		1.04	(0.99, 1.09)	0.124	0.036
rs6504950	17	53056471	COX11		1.07527	(1.04, 1.11)	5.4x10-06		1.0101	(0.96, 1.06)		0.017	1.07527	(1.04, 1.11)	5.6x10-05		1.0101	(0.96, 1.05)	0.749	0.004
rs527616	18	24337424	18q11.2		1.04167	(1.02, 1.08)	0.002		1.05263	(1.00, 1.10)		0.667	1.05263	(1.02, 1.09)	0.001		1.03093	(0.99, 1.06)	0.189	0.324
rs1436904	18	24570667	CHST9		1.06383	(1.03, 1.09)	7.1x10-05		0.961538	(0.92, 1.01)		4.6x10-05	1.05263	(1.01, 1.09)	0.004		1	(0.96, 1.04)	0.97	0.017
rs8170	19	17389704	MERIT40		0.99	(0.96, 1.03)	0.716		1.14	(1.08, 1.21)		1.4x10-05	0.99	(0.95, 1.03)	0.562		1.12	(1.07, 1.18)	2.1x10-06	1.9x10-05
rs2363956	19	17394124	MERIT40		0.98	(0.96, 1.01)	0.263		1.12	(1.07, 1.18)		2.6x10-08	0.99	(0.96, 1.02)	0.376		1.09	(1.05, 1.14)	5.4x10-06	1.0x10-05
rs4808801	19	18571141	SSBP4		1.07527	(1.05, 1.11)	3.3x10-07		1.08696	(1.04, 1.15)		0.838	1.11111	(1.08, 1.15)	1.1x10-10		1.06383	(1.02, 1.11)	0.004	0.032
rs3760982	19	44286513	19q13.31		1.07	(1.04, 1.10)	6.5x10-06		1.04	(0.99, 1.09)		0.342	1.07	(1.04, 1.11)	7.5x10-06		1.04	(1.00, 1.08)	0.033	0.271
rs2823093	21	16520832	NRIP1		1.08696	(1.05, 1.12)	1.3x10-06		1.02041	(0.97, 1.08)		0.048	1.08696	(1.04, 1.12)	6.7x10-06		1.03093	(0.99, 1.08)	0.168	0.05
rs132390	22	29621477	22q12.2		1.14	(1.05, 1.22)	0.00086		1.08	(0.95, 1.21)		0.362	1.11	(1.03, 1.21)	0.01		1.11	(1.00, 1.23)	0.051	0.996
rs6001930	22	40876234	MKL1		1.13	(1.08, 1.18)	8.2x10-08		1.13	(1.05, 1.21)		0.908	1.14	(1.08, 1.19)	1.7x10-07		1.09	(1.03, 1.16)	0.006	0.117
Novel SNPs	Chromosome	Position	Locus		OR	95%CI	P		OR	95%CI		P-Het	OR	95%CI	P		OR	95%CI	P	P-Het
rs12631593	3	60726844	FHIT		0.99	(0.95, 1.04)	0.755		1.04	(0.96, 1.12)		0.391	1.04	(0.99, 1.10)	0.087		0.95	(0.89, 1.02)	0.132	0.012
rs13236351	7	97772513	LMTK2		1.09	(1.01, 1.18)	0.029		1.02	(0.90, 1.16)		0.761	1.08	(0.99, 1.17)	0.083		1.04	(0.94, 1.16)	0.424	0.444
rs73179023	22	43424477	PACSIN2:TTLL1		0.96	(0.92, 1.00)	0.042		0.98	(0.92, 1.05)		0.505	0.96	(0.91, 1.00)	0.061		0.94	(0.89, 1.00)	0.047	0.436
