# Supplementary material for: Genetic predisposition to ductal carcinoma in situ of the breast
Source: Breast Cancer Res. 2016 Feb 17;18:22. doi: 10.1186/s13058-016-0675-7 (PMC4756509; doi:10.1186/s13058-016-0675-7)
Supplement: Additional file 14: — Association between the known breast cancer predisposition loci and estrogen receptor-positive (ER+) ductal carcinoma in situ (DCIS) or lobular carcinoma in situ (LCIS) . P-Het P value for heterogeneity, SNP single nucleotide polymorphism, OR odds ratio. (XLSX 19 kb) [file 13058_2016_675_MOESM14_ESM.xlsx]

## Sheet: Additional file 14
Additional File 14: Associations of the known breast cancer disposition SNPs for ER+ DCIS and LCIS (ICICLE data only)
				1,484 cases and 4,813 controls				231 cases and 4,755 controls			1,484 ER positive DCIS and 231 LCIS cases
				ER positive DCIS				LCIS			Case only ER+ DCIS vs LCIS
SNP	Chromosome	Position	Locus	OR	95% CI	P		OR	95% CI	P	P-Het
rs2981582	10	123352317	FGFR2	1.341	(1.23, 1.46)	1.5x10-11		1.166	(0.96, 1.41)	0.113	0.1612
rs2981579	10	123337335	FGFR2	1.33	(1.22, 1.45)	4.6x10-11		1.158	(0.96, 1.40)	0.1297	0.1575
rs2943559	8	76417937	HNF4G	1.262	(1.09, 1.46)	0.002108		1.025	(0.72, 1.47)	0.8935	0.2738
rs10771399	12	28155080	PTHLH	1.25913	(1.10, 1.45)	0.0009486		1.10424	(0.82, 1.49)	0.5141	0.4536
rs554219	11	69331642	CCND1	1.242	(1.10, 1.40)	0.0003549		1.365	(1.06, 1.76)	0.0173	0.5307
rs10941679	5	44706498	5p12	1.24	(1.13, 1.36)	5.0x10-06		1.032	(0.83, 1.28)	0.7746	0.1072
rs3757318	6	151914113	ESR1	1.208	(1.04, 1.40)	0.01331		0.9132	(0.63, 1.32)	0.6318	0.1323
rs4973768	3	27416013	SLC4A7	1.187	(1.09, 1.29)	5.4x10-05		0.9414	(0.78, 1.14)	0.5302	0.01838
rs2588809	14	68660428	RAD51L1	1.181	(1.06, 1.32)	0.003787		1.086	(0.84, 1.41)	0.5343	0.5422
rs6472903	8	76230301	8q21.11	1.18022	(1.05, 1.32)	0.004082		1.2012	(0.93, 1.56)	0.167	0.843
rs10995190	10	64278682	ZNF365	1.17952	(1.04, 1.33)	0.008075		1.30753	(0.97, 1.75)	0.07233	0.4547
rs3821902	3	63941697	ATXN7	1.177	(1.05, 1.32)	0.006006		1.019	(0.78, 1.33)	0.888	0.3336
rs17356907	12	96027759	NTN4	1.17578	(1.08, 1.30)	0.000711		1.11807	(0.91, 1.39)	0.2996	0.6238
rs889312	5	56031884	MAP3K1	1.168	(1.07, 1.28)	0.0007778		1.059	(0.86, 1.30)	0.5854	0.3479
rs527616	18	24337424	18q11.2	1.15674	(1.06, 1.27)	0.001194		1.01513	(0.83, 1.23)	0.8795	0.2116
rs11199914	10	123093901	10q26.12	1.13675	(1.04, 1.25)	0.005582		1.06247	(0.87, 1.30)	0.5586	0.5633
rs75915166	11	69379161	CCND1	1.129	(0.95, 1.34)	0.1641		1.631	(1.17, 2.27)	0.00377	0.054
rs4808801	19	18571141	SSBP4	1.12778	(1.03, 1.23)	0.008062		1.01297	(0.83, 1.23)	0.8987	0.3109
rs1353747	5	58337481	PDE4D	1.12271	(0.97, 1.30)	0.1087		1.20817	(0.87, 1.67)	0.2612	0.6852
rs2236007	14	37132769	PAX9	1.11857	(1.01, 1.23)	0.03555		1.18554	(0.93, 1.52)	0.1663	0.5639
rs4849887	2	121245122	2q14.2	1.11532	(0.96, 1.28)	0.1416		1.25094	(0.88, 1.75)	0.2017	0.5681
rs941764	14	91841069	CCDC88C	1.115	(1.02, 1.22)	0.01391		1.145	(0.94, 1.39)	0.171	0.8286
rs616488	1	10566215	PEX14	1.11445	(1.02, 1.22)	0.01597		1.01379	(0.83, 1.23)	0.8914	0.4238
rs3803662	16	52586341	TOX3	1.109	(1.01, 1.22)	0.02898		1.373	(1.13, 1.68)	0.001821	0.05067
rs2016394	2	172972971	2q31.1	1.10754	(1.02, 1.20)	0.01706		1.05899	(0.88, 1.28)	0.5504	0.6807
rs2823093	21	16520832	NRIP1	1.10693	(1.01, 1.22)	0.03619		1.07308	(0.86, 1.33)	0.5199	0.7583
rs6762644	3	4742276	3p26.2	1.104	(1.01, 1.20)	0.02333		1.1	(0.91, 1.33)	0.3258	0.9865
rs13329835	16	80650805	CDYL2	1.097	(0.99, 1.21)	0.06839		1.003	(0.80, 1.26)	0.98	0.4326
rs999737	14	69034682	RAD51L1	1.09673	(0.99, 1.20)	0.06835		1.02987	(0.83, 1.28)	0.7924	0.6211
rs720475	7	144074929	7q35	1.09637	(0.99, 1.20)	0.06172		1.00261	(0.81, 1.23)	0.9812	0.5088
rs11780156	8	129194641	8q24.21	1.094	(0.98, 1.22)	0.09656		1.13	(0.89, 1.43)	0.309	0.8686
rs1011970	9	22062134	CDKN2A/B	1.093	(0.98, 1.22)	0.1072		0.94	(0.73, 1.21)	0.6294	0.2534
rs1292011	12	115836522	12q24	1.08956	(1.00, 1.19)	0.04868		1.04286	(0.86, 1.27)	0.6656	0.7445
rs6504950	17	53056471	COX11	1.08436	(0.99, 1.19)	0.08455		1.02375	(0.83, 1.25)	0.8213	0.6444
rs10472076	5	58184061	RAB3C	1.082	(0.99, 1.18)	0.07121		0.8989	(0.74, 1.10)	0.2928	0.0592
rs7904519	10	114773927	TCF7L2	1.077	(0.99, 1.17)	0.08001		1.101	(0.91, 1.33)	0.3114	0.7839
rs9693444	8	29509616	8p21.1	1.075	(0.98, 1.18)	0.1116		1.017	(0.83, 1.25)	0.871	0.7035
rs10069690	5	1279790	TERT	1.073	(0.98, 1.18)	0.1446		1.281	(1.04, 1.58)	0.01859	0.1365
rs4245739	1	204518842	MDM4	1.07	(0.98, 1.17)	0.1476		0.9066	(0.73, 1.12)	0.3688	0.1694
rs865686	9	110888478	9q31.2	1.06712	(0.98, 1.16)	0.1385		1.57356	(1.28, 1.92)	1.8x10-05	0.0006482
rs12422552	12	14413931	12p13.1	1.066	(0.97, 1.17)	0.1814		0.8652	(0.69, 1.08)	0.1985	0.08186
rs1550623	2	174212894	CDCA7	1.06519	(0.95, 1.19)	0.2712		1.15168	(0.89, 1.49)	0.2835	0.5806
rs3903072	11	65583066	11q13.1	1.06236	(0.98, 1.15)	0.1582		1.02817	(0.85, 1.23)	0.7708	0.6678
rs9790517	4	106084778	TET2	1.06	(0.96, 1.17)	0.2688		1.102	(0.88, 1.39)	0.4025	0.8725
rs13387042	2	217905832	2q35	1.0591	(0.97, 1.15)	0.1791		1.12208	(0.93, 1.35)	0.2328	0.5625
rs1436904	18	24570667	CHST9	1.0563	(0.97, 1.15)	0.2097		0.985222	(0.81, 1.19)	0.8775	0.4831
rs704010	10	80841148	ZMIZ1	1.056	(0.97, 1.15)	0.2121		1.136	(0.94, 1.38)	0.1919	0.5639
rs13281615	8	128355618	8q24	1.055	(0.97, 1.15)	0.2227		1.073	(0.88, 1.31)	0.4771	0.9824
rs16857609	2	218296508	2q35	1.054	(0.96, 1.16)	0.2759		1.229	(1.00, 1.51)	0.05074	0.2296
rs2046210	6	151948366	ESR1	1.047	(0.96, 1.14)	0.2958		1.019	(0.84, 1.24)	0.8543	0.7972
rs6678914	1	202187176	LGR6	1.0446	(0.96, 1.14)	0.3129		1.61551	(1.32, 2.00)	4.0x10-06	7.5x10-05
rs3817198	11	1909006	LSP1	1.044	(0.96, 1.14)	0.3422		1.141	(0.94, 1.39)	0.1865	0.416
rs3760982	19	44286513	19q13.31	1.035	(0.95, 1.12)	0.4201		1.178	(0.98, 1.42)	0.08546	0.2003
rs1432679	5	158244083	EBF1	1.034	(0.95, 1.12)	0.4285		1.039	(0.86, 1.25)	0.6876	0.9385
rs11977670	7	139942304	7q34	1.033	(0.95, 1.12)	0.4446		1.049	(0.87, 1.27)	0.616	0.9129
rs12022378	1	114448389	1p13.2	1.032	(0.92, 1.15)	0.5778		1.037	(0.81, 1.33)	0.7718	0.9854
rs6828523	4	175846426	ADAM29	1.02627	(0.90, 1.16)	0.6952		1.05563	(0.79, 1.41)	0.7191	0.848
rs11075995	16	53855291	FTO	1.026	(0.93, 1.13)	0.6161		1.039	(0.83, 1.30)	0.7401	0.9875
rs12493607	3	30682939	TGFBR2	1.024	(0.94, 1.12)	0.6078		0.9338	(0.76, 1.15)	0.5095	0.4236
rs17817449	16	53813367	FTO	1.02166	(0.93, 1.11)	0.6215		0.986193	(0.81, 1.19)	0.8829	0.6601
rs17529111	6	82128386	6q14.1	1.014	(0.91, 1.12)	0.7923		1.327	(1.07, 1.65)	0.01091	0.02187
rs7072776	10	22032942	DNAJC1	1.014	(0.92, 1.11)	0.7666		1.162	(0.95, 1.43)	0.1485	0.2308
rs10759243	9	110306115	9q31.2	1.009	(0.92, 1.11)	0.8474		1.228	(1.00, 1.51)	0.04992	0.08338
rs8170	19	17389704	MERIT40	1.007	(0.91, 1.12)	0.8948		1.094	(0.87, 1.38)	0.45	0.4875
rs11820646	11	129461171	11q24.3	1.00361	(0.93, 1.09)	0.9337		1.09063	(0.90, 1.32)	0.3752	0.4028
rs204247	6	13722523	RANBP1	0.9986	(0.92, 1.09)	0.9748		1.12	(0.93, 1.35)	0.2358	0.2984
rs11249433	1	121280613	1p11.2	0.9946	(0.91, 1.08)	0.8989		1.22	(1.01, 1.47)	0.03799	0.04946
rs2363956	19	17394124	MERIT40	0.993	(0.91, 1.08)	0.8693		0.9923	(0.82, 1.20)	0.9358	0.9943
rs12710696	2	19320803	2p24.1	0.9867	(0.90, 1.08)	0.7637		1.287	(1.06, 1.56)	0.009612	0.006628
rs11242675	6	1318878	FOXQ1	0.982318	(0.90, 1.06)	0.674		1.09349	(0.90, 1.33)	0.372	0.3075
rs11814448	10	22315843	DNAJC1	0.9822	(0.71, 1.35)	0.9126		0.9797	(0.48, 2.00)	0.9549	0.9744
rs2380205	10	5886734	ANKRD16	0.977517	(0.90, 1.06)	0.5972		0.976562	(0.81, 1.18)	0.8089	0.9345
rs2736108	5	1297488	TERT	0.970874	(0.88, 1.06)	0.5225		1.15875	(0.94, 1.43)	0.1674	0.1344
rs1045485	2	202149589	CASP8	0.958773	(0.85, 1.09)	0.4973		0.894454	(0.69, 1.16)	0.4066	0.72
rs6001930	22	40876234	MKL1	0.9453	(0.82, 1.09)	0.424		1.011	(0.75, 1.37)	0.9438	0.6152
rs132390	22	29621477	22q12.2	0.9432	(0.75, 1.19)	0.6156		0.8558	(0.50, 1.47)	0.5731	0.6972
